# Supplementary material for: Extinct before discovered? Epactoidesgiganteus sp. nov. (Coleoptera, Scarabaeidae, Scarabaeinae), the first native dung beetle to Réunion island
Source: Zookeys. 2021 Oct 1;1061:75–86. doi: 10.3897/zookeys.1061.70130 (PMC8501001; doi:10.3897/zookeys.1061.70130)
Supplement: XML Treatment for Epactoides giganteus [file zookeys.1061.70130-treatment1.xml]

<!DOCTYPE tp:taxon-treatment
  PUBLIC "-//TaxonX//DTD Taxonomic Treatment Publishing DTD v0 20100105//EN" "tax-treatment-NSO.dtd">
<tp:taxon-treatment xmlns:tp="http://www.plazi.org/taxpub"><tp:treatment-meta><kwd-group><label>Taxon classification</label><kwd><named-content xmlns:xlink="http://www.w3.org/1999/xlink" content-type="kingdom">Animalia</named-content></kwd><kwd><named-content xmlns:xlink="http://www.w3.org/1999/xlink" content-type="order">Coleoptera</named-content></kwd><kwd><named-content xmlns:xlink="http://www.w3.org/1999/xlink" content-type="family">Scarabaeidae</named-content></kwd></kwd-group><mixed-citation publication-type="journal"><person-group><name><surname>Rossini</surname><given-names>Michele</given-names></name><name><surname>Vaz-de-Mello</surname><given-names>Fernando Z.</given-names></name><name><surname>Montreuil</surname><given-names>Olivier</given-names></name><name><surname>Porch</surname><given-names>Nicholas</given-names></name><name><surname>Tarasov</surname><given-names>Sergei</given-names></name></person-group><article-title>Extinct before discovered? <italic><tp:taxon-name><tp:taxon-name-part taxon-name-part-type="genus" reg="Epactoides">Epactoides</tp:taxon-name-part><tp:taxon-name-part taxon-name-part-type="species" reg="giganteus">giganteus</tp:taxon-name-part></tp:taxon-name></italic> sp. nov. (<tp:taxon-name><tp:taxon-name-part taxon-name-part-type="order">Coleoptera</tp:taxon-name-part></tp:taxon-name>, <tp:taxon-name><tp:taxon-name-part taxon-name-part-type="family">Scarabaeidae</tp:taxon-name-part></tp:taxon-name>, <tp:taxon-name><tp:taxon-name-part taxon-name-part-type="subfamily">Scarabaeinae</tp:taxon-name-part></tp:taxon-name>), the first native dung beetle to Réunion island</article-title><source>Zookeys</source><day>01</day><month>10</month><year>2021</year><volume>1061</volume><fpage>75</fpage><lpage>86</lpage><pub-id pub-id-type="doi">10.3897/zookeys.1061.70130</pub-id></mixed-citation></tp:treatment-meta><tp:nomenclature><tp:taxon-name>
            <object-id xmlns:xlink="http://www.w3.org/1999/xlink" content-type="arpha" xlink:type="simple">30EF1052-DDE2-551A-8B6A-12F39F9000A9</object-id>
            <tp:taxon-name-part taxon-name-part-type="genus" reg="Epactoides">Epactoides</tp:taxon-name-part>
            <tp:taxon-name-part taxon-name-part-type="species" reg="giganteus">giganteus</tp:taxon-name-part>
            <object-id xmlns:xlink="http://www.w3.org/1999/xlink" content-type="zoobank" xlink:type="simple">http://zoobank.org/CD8ECE33-60B4-4FCA-BE78-CAD7DC56207C</object-id>
          </tp:taxon-name><tp:taxon-authority>Rossini, Vaz-de-Mello &amp; Montreuil</tp:taxon-authority><tp:taxon-status xmlns:xlink="http://www.w3.org/1999/xlink" xlink:type="simple">sp. nov.</tp:taxon-status><xref ref-type="fig" rid="F1">Figure 1A–K</xref></tp:nomenclature><tp:treatment-sec sec-type="type material" id="SECID0EVPAC"><title>Type material.</title><p><bold><italic>Holotype</italic></bold>, female: “MUSEUM PARIS, LA RÉUNION, BRÉON, 4112·33 / 4112, 33 / HOLOTYPE, <italic><tp:taxon-name><tp:taxon-name-part taxon-name-part-type="genus" reg="Epactoides">Epactoides</tp:taxon-name-part><tp:taxon-name-part taxon-name-part-type="species" reg="giganteus">giganteus</tp:taxon-name-part></tp:taxon-name></italic> Rossini, Vaz-de-Mello, Montreuil, 2021”, (<named-content xmlns:xlink="http://www.w3.org/1999/xlink" content-type="dwc:institutional_code" xlink:type="simple">MNHN</named-content>).</p></tp:treatment-sec><tp:treatment-sec sec-type="diagnosis" id="SECID0ERAAE"><title>Diagnosis.</title><p><italic><tp:taxon-name><tp:taxon-name-part taxon-name-part-type="genus" reg="Epactoides">Epactoides</tp:taxon-name-part><tp:taxon-name-part taxon-name-part-type="species" reg="giganteus">giganteus</tp:taxon-name-part></tp:taxon-name></italic> sp. nov. is easily distinguished from congeneric species by the uniquely large size (body length 9 mm, while Madagascan <italic><tp:taxon-name><tp:taxon-name-part taxon-name-part-type="genus" reg="Epactoides">Epactoides</tp:taxon-name-part></tp:taxon-name></italic> includes only small-sized species, with body length ranging from 2–5 mm); from above, dorsal portion of eyes wide (0.2 mm, while very narrow in Madagascan <italic><tp:taxon-name><tp:taxon-name-part taxon-name-part-type="genus" reg="Epactoides">Epactoides</tp:taxon-name-part></tp:taxon-name></italic>); presence of a shallow groove close to the external and internal edges of the eye; elytral stria 7 pseudocarinated, stria 8 entirely carinated (elytral stria 7 entirely carinated in most Madagascan <italic><tp:taxon-name><tp:taxon-name-part taxon-name-part-type="genus" reg="Epactoides">Epactoides</tp:taxon-name-part></tp:taxon-name></italic>); presence of a prosternal medial spur (absent in Madagascan <italic><tp:taxon-name><tp:taxon-name-part taxon-name-part-type="genus" reg="Epactoides">Epactoides</tp:taxon-name-part></tp:taxon-name></italic>). Also, <italic><tp:taxon-name><tp:taxon-name-part taxon-name-part-type="genus" reg="Epactoides">E.</tp:taxon-name-part><tp:taxon-name-part taxon-name-part-type="species" reg="giganteus">giganteus</tp:taxon-name-part></tp:taxon-name></italic> sp. nov. is endemic to and the only known native scarabaeine of Réunion island (but see discussion below). Currently, it is the only species of the genus recorded outside Madagascar.</p></tp:treatment-sec><tp:treatment-sec sec-type="description" id="SECID0EJCAE"><title>Description.</title><p><bold>Body length.</bold> 9 mm.</p><p><bold>Color.</bold> Dorsal habitus completely black, lateral sides of head and pronotum, and ventral side of body mahogany brown; hairs yellow; mouthparts, tarsi, and antennal articles brownish (antennal club lacking).</p><p><bold><italic>Head</italic>.</bold> Semicircular and barely emarginated in clypeogenal junction; genae finely margined, clypeal edge without margin; clypeus with two median, blunt teeth separated by a wide depression; external side of each clypeal tooth with a deep, V-shaped emargination; dorsal portion of eyes wide (0.2 mm) (Fig. <xref ref-type="fig" rid="F1">1A, F</xref>); internal and external edges of eyes flanked by a superficial groove that disappears anteriorly; internal groove more distinct and runs from postoccipital margin (Fig. <xref ref-type="fig" rid="F1">1F</xref>); head largely smooth, with coarse and very shallow punctures in proximity of clypeal teeth.</p><p><bold><italic>Thorax</italic>.</bold> Pronotum feebly convex, lateral and anterior edges finely margined, posterior edge without margin; lateral edges nearly straight and parallel, slightly curved distally; anterior angles rounded; anteromedial region of pronotum with two small, symmetrical pits (Fig. <xref ref-type="fig" rid="F1">1A, F</xref>); pronotal surface without punctation. Propleuron with a strong and rather thick ridge that runs from lateral margin of procoxae to external margin of pronotum; anterior side of propleuron very slightly excavated. Prosternum smooth, with an anteromedial, blunt spur (Fig. <xref ref-type="fig" rid="F1">1G</xref>). Meso- and metasternum simple; meso- metasternal junction indicated by a transverse bead, slightly swollen medially. Elytra with 10 striae (two striae on epipleuron); 7<sup>th</sup> stria pseudocarinated (swollen) from middle to subapical region of elytra; 8<sup>th</sup> stria completely carinated (Fig. <xref ref-type="fig" rid="F1">1D</xref>); strial punctures coarse and close; interstriae unpunctated, basomedial margin of interstriae 2–5 with small, rounded tubercles (Fig. <xref ref-type="fig" rid="F1">1E</xref>).</p><p><bold><italic>Abdomen</italic>.</bold> Sternites well visible ventrally, without punctures and setae; pygidial edges completely margined, basal edge with prominent border; pygidium swollen at middle, highest point of hump connected by two blunt ridges to basal angles of pygidium; abdominal tergite 8<sup>th</sup> medially interrupted by a deep longitudinal groove.</p><p><bold><italic>Legs</italic>.</bold> Protarsi simple, with 2–3 setae in ventroapical side; mesotarsi long, with a series of aligned setae in ventral and dorsal sides; metatarsi are lacking; protibiae with three big external teeth, externobasal edge serrated; meso- and metatibiae long, straight and distally feebly wider; pro-, meso- and metafemurs unmodified.</p></tp:treatment-sec><tp:treatment-sec sec-type="distribution" id="SECID0EPEAE"><title>Distribution.</title><p>Réunion island, Mascarene Archipelago (no additional collecting data available).</p><sec sec-type="Taxonomically informative characters of Epactoides giganteus sp. nov" id="SECID0EUEAE"><title>Taxonomically informative characters of <italic><tp:taxon-name><tp:taxon-name-part taxon-name-part-type="genus" reg="Epactoides">Epactoides</tp:taxon-name-part><tp:taxon-name-part taxon-name-part-type="species" reg="giganteus">giganteus</tp:taxon-name-part></tp:taxon-name></italic> sp. nov.</title><p>The external morphology of <italic><tp:taxon-name><tp:taxon-name-part taxon-name-part-type="genus" reg="Epactoides">E.</tp:taxon-name-part><tp:taxon-name-part taxon-name-part-type="species" reg="giganteus">giganteus</tp:taxon-name-part></tp:taxon-name></italic> sp. nov. unequivocally indicates its belonging to the genus <italic><tp:taxon-name><tp:taxon-name-part taxon-name-part-type="genus" reg="Epactoides">Epactoides</tp:taxon-name-part></tp:taxon-name></italic>: body oval, rather flat dorsoventrally; genae finely margined; clypeus with anteromedial teeth; elytral striae well indicated. This new species is only known from one female specimen, which makes it difficult to suggest any hypothesis of relationships with other <italic><tp:taxon-name><tp:taxon-name-part taxon-name-part-type="genus" reg="Epactoides">Epactoides</tp:taxon-name-part></tp:taxon-name></italic>. At the moment, we consider it to be tentatively related to <italic><tp:taxon-name><tp:taxon-name-part taxon-name-part-type="genus" reg="Epactoides">E.</tp:taxon-name-part><tp:taxon-name-part taxon-name-part-type="species" reg="frontalis">frontalis</tp:taxon-name-part></tp:taxon-name></italic> (Montreuil, 2003) (Fig. <xref ref-type="fig" rid="F1">1H–J</xref>) and <italic><tp:taxon-name><tp:taxon-name-part taxon-name-part-type="genus" reg="Epactoides">E.</tp:taxon-name-part><tp:taxon-name-part taxon-name-part-type="species" reg="spinicollis">spinicollis</tp:taxon-name-part></tp:taxon-name></italic> (Montreuil, 2003). Additional specimens may help to clarify its systematic position.</p><p><italic><tp:taxon-name><tp:taxon-name-part taxon-name-part-type="genus" reg="Epactoides">Epactoides</tp:taxon-name-part><tp:taxon-name-part taxon-name-part-type="species" reg="giganteus">giganteus</tp:taxon-name-part></tp:taxon-name></italic> sp. nov. exhibits a series of unique phenotypic characters within the genus:</p><p>Clypeus with four teeth: this character does not occur in any other <italic><tp:taxon-name><tp:taxon-name-part taxon-name-part-type="genus" reg="Epactoides">Epactoides</tp:taxon-name-part></tp:taxon-name></italic> species. Among the Madagascan <italic><tp:taxon-name><tp:taxon-name-part taxon-name-part-type="genus" reg="Epactoides">Epactoides</tp:taxon-name-part></tp:taxon-name></italic> examined in this study, <italic><tp:taxon-name><tp:taxon-name-part taxon-name-part-type="genus" reg="Epactoides">E.</tp:taxon-name-part><tp:taxon-name-part taxon-name-part-type="species" reg="frontalis">frontalis</tp:taxon-name-part></tp:taxon-name></italic>, <italic><tp:taxon-name><tp:taxon-name-part taxon-name-part-type="genus" reg="Epactoides">E.</tp:taxon-name-part><tp:taxon-name-part taxon-name-part-type="species" reg="spinicollis">spinicollis</tp:taxon-name-part></tp:taxon-name></italic>, <italic><tp:taxon-name><tp:taxon-name-part taxon-name-part-type="genus" reg="Epactoides">E.</tp:taxon-name-part><tp:taxon-name-part taxon-name-part-type="species" reg="semiaeneus">semiaeneus</tp:taxon-name-part></tp:taxon-name></italic> (Paulian, 1976), and <italic><tp:taxon-name><tp:taxon-name-part taxon-name-part-type="genus" reg="Epactoides">E.</tp:taxon-name-part><tp:taxon-name-part taxon-name-part-type="species" reg="mesoalae">mesoalae</tp:taxon-name-part></tp:taxon-name></italic> (Paulian, 1976) are the only Madagascan species whose clypeal shape may recall that of <italic><tp:taxon-name><tp:taxon-name-part taxon-name-part-type="genus" reg="Epactoides">E.</tp:taxon-name-part><tp:taxon-name-part taxon-name-part-type="species" reg="giganteus">giganteus</tp:taxon-name-part></tp:taxon-name></italic> sp. nov., albeit the lateral clypeal teeth are not as distinctly shaped as in <italic><tp:taxon-name><tp:taxon-name-part taxon-name-part-type="genus" reg="Epactoides">E.</tp:taxon-name-part><tp:taxon-name-part taxon-name-part-type="species" reg="giganteus">giganteus</tp:taxon-name-part></tp:taxon-name></italic> sp. nov. (Fig. <xref ref-type="fig" rid="F1">1A, F</xref>).</p><p>Dorsal portion of eyes wide: this phenotypic trait is unique within <italic><tp:taxon-name><tp:taxon-name-part taxon-name-part-type="genus" reg="Epactoides">Epactoides</tp:taxon-name-part></tp:taxon-name></italic>, as the eyes of all described species are narrow. Recent phylogenetic reconstructions (<xref ref-type="bibr" rid="B45">Wirta et al. 2010</xref>; <xref ref-type="bibr" rid="B20">Mlambo et al. 2014</xref>) consider <italic><tp:taxon-name><tp:taxon-name-part taxon-name-part-type="genus" reg="Epactoides">Epactoides</tp:taxon-name-part></tp:taxon-name></italic> to be a close relative to the Oriental genus <italic><tp:taxon-name><tp:taxon-name-part taxon-name-part-type="genus" reg="Ochicanthon">Ochicanthon</tp:taxon-name-part></tp:taxon-name></italic> Vaz-de-Mello, 2003, which includes several species with wide eyes (see for example <italic><tp:taxon-name><tp:taxon-name-part taxon-name-part-type="genus" reg="Ochicanthon">Ochicanthon</tp:taxon-name-part><tp:taxon-name-part taxon-name-part-type="species" reg="ceylonicus">ceylonicus</tp:taxon-name-part></tp:taxon-name></italic> Cuccodoro, 2011; Fig. <xref ref-type="fig" rid="F1">1K</xref>).</p><p>Distinct furrow in the inner side of the eyes connected with the postoccipital margin of the head (Fig. <xref ref-type="fig" rid="F1">1F</xref>): none of the analyzed <italic><tp:taxon-name><tp:taxon-name-part taxon-name-part-type="genus" reg="Epactoides">Epactoides</tp:taxon-name-part></tp:taxon-name></italic> species exhibits this character. Similar furrow is common in the Madagascan dung beetle genus <italic><tp:taxon-name><tp:taxon-name-part taxon-name-part-type="genus" reg="Apotolamprus">Apotolamprus</tp:taxon-name-part></tp:taxon-name></italic> Olsoufieff, 1947, where, however, the groove is deeper and never connected with the postoccipital margin of the head.</p><p>Elytra with 10 distinct striae; elytral stria 7 pesudocarinated from the middle to the subapical region of the elytra; stria 8 entirely carinated (Fig. <xref ref-type="fig" rid="F1">1D</xref>). All described <italic><tp:taxon-name><tp:taxon-name-part taxon-name-part-type="genus" reg="Epactoides">Epactoides</tp:taxon-name-part></tp:taxon-name></italic> have nine distinct elytral striae, however, some species show an additional stria on the top of the carina of the 7<sup>th</sup> stria (see for example <italic><tp:taxon-name><tp:taxon-name-part taxon-name-part-type="genus" reg="Epactoides">E.</tp:taxon-name-part><tp:taxon-name-part taxon-name-part-type="species" reg="frontalis">frontalis</tp:taxon-name-part></tp:taxon-name></italic>; Fig. <xref ref-type="fig" rid="F1">1J</xref>).</p><p>Base of elytral interstriae 2–5 tuberculated (Fig. <xref ref-type="fig" rid="F1">1E</xref>): this trait is quite rare in <italic><tp:taxon-name><tp:taxon-name-part taxon-name-part-type="genus" reg="Epactoides">Epactoides</tp:taxon-name-part></tp:taxon-name></italic>, but common in the allied genus <italic><tp:taxon-name><tp:taxon-name-part taxon-name-part-type="genus" reg="Ochicanthon">Ochicanthon</tp:taxon-name-part></tp:taxon-name></italic>. <italic><tp:taxon-name><tp:taxon-name-part taxon-name-part-type="genus" reg="Epactoides">Epactoides</tp:taxon-name-part><tp:taxon-name-part taxon-name-part-type="species" reg="helenae">helenae</tp:taxon-name-part></tp:taxon-name></italic> (Montreuil, 2005) shows tiny and pointed tubercles on the basal margin of the interstriae 3–6.</p><p>Prosternal spur (Fig. <xref ref-type="fig" rid="F1">1G</xref>): usually, the prosternum of <italic><tp:taxon-name><tp:taxon-name-part taxon-name-part-type="genus" reg="Epactoides">Epactoides</tp:taxon-name-part></tp:taxon-name></italic> is simple and rather flat, without central spurs or tubercles, but the prosternum of <italic><tp:taxon-name><tp:taxon-name-part taxon-name-part-type="genus" reg="Epactoides">E.</tp:taxon-name-part><tp:taxon-name-part taxon-name-part-type="species" reg="giganteus">giganteus</tp:taxon-name-part></tp:taxon-name></italic> sp. nov. has a well-developed spur in its medial region.</p><p>Finally, the holotype of <italic><tp:taxon-name><tp:taxon-name-part taxon-name-part-type="genus" reg="Epactoides">E.</tp:taxon-name-part><tp:taxon-name-part taxon-name-part-type="species" reg="giganteus">giganteus</tp:taxon-name-part></tp:taxon-name></italic> sp. nov. has two anteromedial pronotal pits (Fig. <xref ref-type="fig" rid="F1">1A, F</xref>). Our examination has confirmed that this character is not sexually dimorphic and intraspecifically variable within <italic><tp:taxon-name><tp:taxon-name-part taxon-name-part-type="genus" reg="Epactoides">Epactoides</tp:taxon-name-part></tp:taxon-name></italic> (found in <italic><tp:taxon-name><tp:taxon-name-part taxon-name-part-type="genus" reg="Epactoides">E.</tp:taxon-name-part><tp:taxon-name-part taxon-name-part-type="species" reg="frontalis">frontalis</tp:taxon-name-part></tp:taxon-name></italic> and <italic><tp:taxon-name><tp:taxon-name-part taxon-name-part-type="genus" reg="Epactoides">E.</tp:taxon-name-part><tp:taxon-name-part taxon-name-part-type="species" reg="lissus">lissus</tp:taxon-name-part></tp:taxon-name></italic> Lebis, 1953) and other Madagascan genera (e.g., <italic><tp:taxon-name><tp:taxon-name-part taxon-name-part-type="genus" reg="Apotolamprus">Apotolamprus</tp:taxon-name-part></tp:taxon-name></italic> and <italic><tp:taxon-name><tp:taxon-name-part taxon-name-part-type="genus" reg="Arachnodes">Arachnodes</tp:taxon-name-part></tp:taxon-name></italic> Westwood, 1842). We examined if these pits serve as sites of muscle attachment by bleaching the body of some Madagascan <italic><tp:taxon-name><tp:taxon-name-part taxon-name-part-type="genus" reg="Epactoides">Epactoides</tp:taxon-name-part></tp:taxon-name></italic>, <italic><tp:taxon-name><tp:taxon-name-part taxon-name-part-type="genus" reg="Apotolamprus">Apotolamprus</tp:taxon-name-part></tp:taxon-name></italic>, and <italic><tp:taxon-name><tp:taxon-name-part taxon-name-part-type="genus" reg="Arachnodes">Arachnodes</tp:taxon-name-part></tp:taxon-name></italic> in hydrogen peroxide. However, no traces of muscular connections were found. Thus, so far, the anatomical function and systematic informativeness of the pronotal pits remains unknown.</p></sec><sec sec-type="Historical notes and hypotheses on the origin of the holotype of Epactoides giganteus" id="SECID0EERAE"><title>Historical notes and hypotheses on the origin of the holotype of <italic><tp:taxon-name><tp:taxon-name-part taxon-name-part-type="genus" reg="Epactoides">Epactoides</tp:taxon-name-part><tp:taxon-name-part taxon-name-part-type="species" reg="giganteus">giganteus</tp:taxon-name-part></tp:taxon-name></italic></title><p>The holotype of <italic><tp:taxon-name><tp:taxon-name-part taxon-name-part-type="genus" reg="Epactoides">E.</tp:taxon-name-part><tp:taxon-name-part taxon-name-part-type="species" reg="giganteus">giganteus</tp:taxon-name-part></tp:taxon-name></italic> sp. nov. was apparently collected by Jean Nicolas Bréon, botanist and then director of the current Jardin de l’État in Saint-Denis (Réunion). Bréon arrived in Réunion in 1817, but health problems forced him to leave the island in 1833 (<xref ref-type="bibr" rid="B2">Bouchard-Huzard 1865</xref>). During this period, he undertook numerous expeditions to the southeastern of Madagascar (Anôsy) and Île de Sainte-Marie (northeastern Madagascar). Also, it is known that in Réunion, Bréon occasionally collected insects and sent lots of entomological material to the <named-content xmlns:xlink="http://www.w3.org/1999/xlink" content-type="dwc:institutional_code" xlink:type="simple">MNHN</named-content>. However, mislabeling seems to be common with his specimens. <xref ref-type="bibr" rid="B19">Macquart (1843)</xref> was the first author to point out that some of the flies supposedly collected by Bréon in Réunion and sent to the <named-content xmlns:xlink="http://www.w3.org/1999/xlink" content-type="dwc:institutional_code" xlink:type="simple">MNHN</named-content> (accession number 4112.33) were actually mislabeled, as they belonged to common European species [e.g., <italic><tp:taxon-name><tp:taxon-name-part taxon-name-part-type="genus" reg="Spilogaster">Spilogaster</tp:taxon-name-part><tp:taxon-name-part taxon-name-part-type="species" reg="quadrivittata">quadrivittata</tp:taxon-name-part></tp:taxon-name></italic>, but see taxonomic corrections by <xref ref-type="bibr" rid="B31">Pont (2012)</xref>]. According to <xref ref-type="bibr" rid="B31">Pont (2012)</xref>, the historical accession catalogue of the <named-content xmlns:xlink="http://www.w3.org/1999/xlink" content-type="dwc:institutional_code" xlink:type="simple">MNHN</named-content> of Paris indicates that the specimens under the accession number 4112.33 belong to a set of insects collected and sent by Bréon from Île Bourbon (ancient name of Réunion island). Beneath this information, in the same catalogue, A.C. Pont found a note from the coleopterist E.J.B. Fleutiaux (1858–1951) saying that “three <tp:taxon-name><tp:taxon-name-part taxon-name-part-type="family">Elateridae</tp:taxon-name-part></tp:taxon-name> (<tp:taxon-name><tp:taxon-name-part taxon-name-part-type="order">Coleoptera</tp:taxon-name-part></tp:taxon-name>) labelled as collected on La Réunion by Bréon are in fact European species”. Nonetheless, within the same bunch of insects, there was also the holotype of the melolonthid <italic><tp:taxon-name><tp:taxon-name-part taxon-name-part-type="genus" reg="Gymnogaster">Gymnogaster</tp:taxon-name-part><tp:taxon-name-part taxon-name-part-type="species" reg="buphthalma">buphthalma</tp:taxon-name-part></tp:taxon-name></italic> Blanchard, 1850, which was originally described from a single female. The provenance of this specimen was questioned for more than 130 years, when eventually new specimens were recollected in the north of the island (<xref ref-type="bibr" rid="B14">Lacroix 1988</xref>), indicating that <italic><tp:taxon-name><tp:taxon-name-part taxon-name-part-type="genus" reg="Gymnogaster">G.</tp:taxon-name-part><tp:taxon-name-part taxon-name-part-type="species" reg="buphthalma">buphthalma</tp:taxon-name-part></tp:taxon-name></italic> is endemic to Réunion.</p><p>Given the aforementioned facts, we cannot rule out the possibility that <italic><tp:taxon-name><tp:taxon-name-part taxon-name-part-type="genus" reg="Epactoides">E.</tp:taxon-name-part><tp:taxon-name-part taxon-name-part-type="species" reg="giganteus">giganteus</tp:taxon-name-part></tp:taxon-name></italic> sp. nov. has been collected in Madagascar and mislabeled afterwards. On one hand, it is noteworthy to consider that during the last 20 years Madagascan dung beetles have been intensively surveyed (e.g., <xref ref-type="bibr" rid="B10">Hanski et al. 2007</xref>; <xref ref-type="bibr" rid="B35">Rahagalala et al. 2009</xref>; <xref ref-type="bibr" rid="B39">Viljanen et al. 2010</xref>; <xref ref-type="bibr" rid="B13">Knopp et al. 2011</xref>) and no other specimens of <italic><tp:taxon-name><tp:taxon-name-part taxon-name-part-type="genus" reg="Epactoides">E.</tp:taxon-name-part><tp:taxon-name-part taxon-name-part-type="species" reg="giganteus">giganteus</tp:taxon-name-part></tp:taxon-name></italic> sp. nov. were collected. On the other hand, however, it is important to remark that since 1950, Madagascar lost about 44% of native rainforests (<xref ref-type="bibr" rid="B24">Morelli et al. 2020</xref>), which may have caused the disappearance of many forest-dwelling species, including dung beetles (<xref ref-type="bibr" rid="B10">Hanski et al. 2007</xref>). Indeed, likewise its congeneric species, <italic><tp:taxon-name><tp:taxon-name-part taxon-name-part-type="genus" reg="Epactoides">E.</tp:taxon-name-part><tp:taxon-name-part taxon-name-part-type="species" reg="giganteus">giganteus</tp:taxon-name-part></tp:taxon-name></italic> sp. nov. is suggested to be a putative forest dweller, which may have gone extinct long before the beginning of the intensive dung beetle surveys.</p><p>Thus, the limited data we have do not allow to confirm the correct provenance of <italic><tp:taxon-name><tp:taxon-name-part taxon-name-part-type="genus" reg="Epactoides">E.</tp:taxon-name-part><tp:taxon-name-part taxon-name-part-type="species" reg="giganteus">giganteus</tp:taxon-name-part></tp:taxon-name></italic> sp. nov. At the same time, we are lacking any direct evidence that could suggest the mislabeling of the holotype of <italic><tp:taxon-name><tp:taxon-name-part taxon-name-part-type="genus" reg="Epactoides">E.</tp:taxon-name-part><tp:taxon-name-part taxon-name-part-type="species" reg="giganteus">giganteus</tp:taxon-name-part></tp:taxon-name></italic> sp. nov. Réunion is the island of the Mascarene Archipelago that still preserves the largest amount of forest habitats, with about one-third of its surface covered by native vegetation (<xref ref-type="bibr" rid="B37">Strasberg et al. 2005</xref>; <xref ref-type="bibr" rid="B16">Lagabrielle et al. 2011</xref>). It is logical to believe that Réunion could (or still can) harbor native dung beetles, likewise other islands of the Mascarene Archipelago (Mauritius: five extant species, <xref ref-type="bibr" rid="B26">Paulian 1939</xref>; <xref ref-type="bibr" rid="B40">Vinson 1939</xref>, <xref ref-type="bibr" rid="B41">1946</xref>, <xref ref-type="bibr" rid="B42">1958</xref>; Rodrigues: ca 12 undescribed subfossil species, Nicholas Porch unpubl. data). Therefore, based on the aforementioned facts and unique morphological features of the holotype, we consider <italic><tp:taxon-name><tp:taxon-name-part taxon-name-part-type="genus" reg="Epactoides">E.</tp:taxon-name-part><tp:taxon-name-part taxon-name-part-type="species" reg="giganteus">giganteus</tp:taxon-name-part></tp:taxon-name></italic> sp. nov. to be the first native dung beetle discovered in Réunion.</p><p>Over the last decades, different coleopteran groups from Réunion have been surveyed (e.g., <xref ref-type="bibr" rid="B33">Poussereau et al. 2011</xref>; <xref ref-type="bibr" rid="B32">Poussereau 2014</xref>; <xref ref-type="bibr" rid="B43">Wanat and Poussereau 2019</xref>), but no systematic and geographically extensive monitoring of dung beetles have been carried out so far. To date, only occasional collecting events by hand and without standardized methods (i.e., pitfall baited with excrement) have recorded a few introduced <italic><tp:taxon-name><tp:taxon-name-part taxon-name-part-type="genus" reg="Onthophagus">Onthophagus</tp:taxon-name-part></tp:taxon-name></italic> dung beetles (<xref ref-type="bibr" rid="B15">Lacroix and Poussereau 2019</xref>; Jacques Poussereau pers. comm. to Olivier Montreuil). Hence, there is an urgent need to increase efforts to study scarabaeine dung beetles in Réunion island to confirm or contradict the possibility that today’s still surviving pristine habitats can preserve any endemic species, including <italic><tp:taxon-name><tp:taxon-name-part taxon-name-part-type="genus" reg="Epactoides">E.</tp:taxon-name-part><tp:taxon-name-part taxon-name-part-type="species" reg="giganteus">giganteus</tp:taxon-name-part></tp:taxon-name></italic> sp. nov., or even unveil their unknown diversity.</p><p>The volcanic Mascarene islands (ca 3–10 Myr) have never been connected to other landmasses, and over-water dispersal is the predominant scenario to explain the origin of animals and plants inhabiting the Mascarene Archipelago (<xref ref-type="bibr" rid="B38">Vences et al. 2003</xref>; <xref ref-type="bibr" rid="B46">Yoder and Nowak 2006</xref>; <xref ref-type="bibr" rid="B11">Harmon et al. 2008</xref>; <xref ref-type="bibr" rid="B4">Buerki et al. 2013</xref>; <xref ref-type="bibr" rid="B5">Bukontaite et al. 2015</xref>). Importantly, over the last 65 Myr a series of now submerged continental fragments located in the northern part of the Mascarene Plateau fostered the Madagascar-to-Mauritius dispersal route (<xref ref-type="bibr" rid="B3">Bradler et al. 2015</xref>; <xref ref-type="bibr" rid="B12">Kehlmaier et al. 2019</xref>; <xref ref-type="bibr" rid="B34">Przybyłowicz et al. 2021</xref>). As a consequence, Mauritius played as critical source of biota for the geologically younger Réunion (<xref ref-type="bibr" rid="B1">Agnarsson and Kuntner 2012</xref>). Cases of direct colonization of Réunion from Madagascar are rare in the literature.</p><p>Thus, assuming that <italic><tp:taxon-name><tp:taxon-name-part taxon-name-part-type="genus" reg="Epactoides">E.</tp:taxon-name-part><tp:taxon-name-part taxon-name-part-type="species" reg="giganteus">giganteus</tp:taxon-name-part></tp:taxon-name></italic> sp. nov. is native to Réunion and considering the nowadays consolidated hypothesis of Madagascan origin of the genus <italic><tp:taxon-name><tp:taxon-name-part taxon-name-part-type="genus" reg="Epactoides">Epactoides</tp:taxon-name-part></tp:taxon-name></italic> (ca. 30–19 Myr) from African ancestors (<xref ref-type="bibr" rid="B45">Wirta et al. 2010</xref>), the most likely scenario is that <italic><tp:taxon-name><tp:taxon-name-part taxon-name-part-type="genus" reg="Epactoides">E.</tp:taxon-name-part><tp:taxon-name-part taxon-name-part-type="species" reg="giganteus">giganteus</tp:taxon-name-part></tp:taxon-name></italic> sp. nov. colonized Réunion by over-water dispersal from Madagascar.</p></sec></tp:treatment-sec><tp:treatment-sec><!--Section generated to contain objects referenced in tp:taxon-treatment.--><fig id="F1" position="float" orientation="portrait"><object-id xmlns:xlink="http://www.w3.org/1999/xlink" content-type="doi" xlink:type="simple">10.3897/zookeys.1061.70130.figure1</object-id><object-id xmlns:xlink="http://www.w3.org/1999/xlink" content-type="arpha" xlink:type="simple">BE704676-449A-5575-896C-7DE62CA6C158</object-id><label>Figure 1.</label><caption><p><italic><tp:taxon-name><tp:taxon-name-part taxon-name-part-type="genus" reg="Epactoides">Epactoides</tp:taxon-name-part><tp:taxon-name-part taxon-name-part-type="species" reg="giganteus">giganteus</tp:taxon-name-part></tp:taxon-name></italic> sp. nov. <bold>A</bold> dorsal habitus of the holotype <bold>B</bold> original labels <bold>C</bold> disarticulated body parts pinned with the holotype <bold>D</bold> detail of the entire carina of the elytral stria 8 and pseudocarina on the apical part of the stria 7; arrows indicate striae 7–10 <bold>E</bold> detail of the base of elytral interstriae; arrows indicate basal tubercles on interstriae 2–5 <bold>F</bold> detail of the dorsal portion of eyes; arrows indicate the internal groove <bold>G</bold> ventral habitus of the holotype; arrow indicates the prosternal spur. <italic><tp:taxon-name><tp:taxon-name-part taxon-name-part-type="genus" reg="Epactoides">Epactoides</tp:taxon-name-part><tp:taxon-name-part taxon-name-part-type="species" reg="frontalis">frontalis</tp:taxon-name-part></tp:taxon-name></italic> (Montreuil) <bold>H, I</bold> dorsal habitus of male and female <bold>J</bold> lateral habitus of the female; arrows indicate elytral stria 7–10; stria 7 completely carinated. <italic><tp:taxon-name><tp:taxon-name-part taxon-name-part-type="genus" reg="Ochicanthon">Ochicanthon</tp:taxon-name-part><tp:taxon-name-part taxon-name-part-type="species" reg="ceylonicus">ceylonicus</tp:taxon-name-part></tp:taxon-name></italic> Cuccodoro, <bold>K</bold> detail of the wide eyes in dorsal view.</p></caption><graphic xmlns:xlink="http://www.w3.org/1999/xlink" xlink:href="zookeys-1061-075-g001.jpg" position="float" orientation="portrait" xlink:type="simple" id="oo_594706.jpg"><uri content-type="original_file" xlink:type="simple">https://binary.pensoft.net/fig/594706</uri></graphic></fig></tp:treatment-sec><ref-list><ref id="B45"><mixed-citation xmlns:xlink="http://www.w3.org/1999/xlink" xlink:type="simple"><person-group><name name-style="western"><surname>Wirta</surname><given-names>H</given-names></name><name name-style="western"><surname>Viljanen</surname><given-names>H</given-names></name><name name-style="western"><surname>Orsini</surname><given-names>L</given-names></name><name name-style="western"><surname>Montreuil</surname><given-names>O</given-names></name><name name-style="western"><surname>Hanski</surname><given-names>I</given-names></name></person-group> (<year>2010</year>) <article-title>Three parallel radiations of <tp:taxon-name><tp:taxon-name-part taxon-name-part-type="tribe">Canthonini</tp:taxon-name-part></tp:taxon-name> dung beetles in Madagascar.</article-title><source>Molecular Phylogenetics and Evolution</source><volume>57</volume>: <fpage>710</fpage>–<lpage>727</lpage>. <ext-link xlink:type="simple" ext-link-type="doi" xlink:href="10.1016/j.ympev.2010.08.013">https://doi.org/10.1016/j.ympev.2010.08.013</ext-link></mixed-citation></ref><ref id="B20"><mixed-citation xmlns:xlink="http://www.w3.org/1999/xlink" xlink:type="simple"><person-group><name name-style="western"><surname>Mlambo</surname><given-names>S</given-names></name><name name-style="western"><surname>Sole</surname><given-names>CL</given-names></name><name name-style="western"><surname>Scholtz</surname><given-names>CH</given-names></name></person-group> (<year>2014</year>) <article-title>Affinities of the <tp:taxon-name><tp:taxon-name-part taxon-name-part-type="tribe">Canthonini</tp:taxon-name-part></tp:taxon-name> dung beetles of the Eastern Arc Mountains.</article-title><source>Organisms Diversity and Evolution</source><volume>14</volume>: <fpage>115</fpage>–<lpage>120</lpage>. <ext-link xlink:type="simple" ext-link-type="doi" xlink:href="10.1007/s13127-013-0158-y">https://doi.org/10.1007/s13127-013-0158-y</ext-link></mixed-citation></ref><ref id="B2"><mixed-citation xmlns:xlink="http://www.w3.org/1999/xlink" xlink:type="simple"><person-group><name name-style="western"><surname>Bouchard-Huzard</surname><given-names>L</given-names></name></person-group> (<year>1865</year>) Note biographique sur J.-N. Bréon, ancien jardinier botaniste en chef du jardin botanique de Saint-Denis, Île Bourbon. Bulletin de la Société Botanique de France 12: e60.</mixed-citation></ref><ref id="B19"><mixed-citation xmlns:xlink="http://www.w3.org/1999/xlink" xlink:type="simple"><person-group><name name-style="western"><surname>Macquart</surname><given-names>PJM</given-names></name></person-group> (<year>1843</year>) <source>Diptères exotiques nouveaux ou peu connus. Tome deuxième - 3<sup>e</sup> partie.</source><publisher-name>Roret</publisher-name>, <publisher-loc>Paris</publisher-loc>, <size units="page">304 pp</size>. <ext-link xlink:type="simple" ext-link-type="doi" xlink:href="10.5962/bhl.title.15792">https://doi.org/10.5962/bhl.title.15792</ext-link></mixed-citation></ref><ref id="B31"><mixed-citation xmlns:xlink="http://www.w3.org/1999/xlink" xlink:type="simple"><person-group><name name-style="western"><surname>Pont</surname><given-names>AC</given-names></name></person-group> (<year>2012</year>) <article-title><tp:taxon-name><tp:taxon-name-part taxon-name-part-type="superfamily">Muscoidea</tp:taxon-name-part></tp:taxon-name> (<tp:taxon-name><tp:taxon-name-part taxon-name-part-type="family">Fanniidae</tp:taxon-name-part></tp:taxon-name>, <tp:taxon-name><tp:taxon-name-part taxon-name-part-type="family">Anthomyiidae</tp:taxon-name-part></tp:taxon-name>, <tp:taxon-name><tp:taxon-name-part taxon-name-part-type="family">Muscidae</tp:taxon-name-part></tp:taxon-name>) described by P. J. M. Macquart (<tp:taxon-name><tp:taxon-name-part taxon-name-part-type="class">Insecta</tp:taxon-name-part></tp:taxon-name>, <tp:taxon-name><tp:taxon-name-part taxon-name-part-type="order">Diptera</tp:taxon-name-part></tp:taxon-name>).</article-title><source>Zoosystema</source><volume>34</volume>: <fpage>39</fpage>–<lpage>111</lpage>. <ext-link xlink:type="simple" ext-link-type="doi" xlink:href="10.5252/z2012n1a3">https://doi.org/10.5252/z2012n1a3</ext-link></mixed-citation></ref><ref id="B14"><mixed-citation xmlns:xlink="http://www.w3.org/1999/xlink" xlink:type="simple"><person-group><name name-style="western"><surname>Lacroix</surname><given-names>M</given-names></name></person-group> (<year>1988</year>) <italic><tp:taxon-name><tp:taxon-name-part taxon-name-part-type="genus">Gymnogaster</tp:taxon-name-part><tp:taxon-name-part taxon-name-part-type="species">buphthalma</tp:taxon-name-part></tp:taxon-name></italic> Blanchard, espèce énigmatique de l’Île de Réunion (<tp:taxon-name><tp:taxon-name-part taxon-name-part-type="order">Coleoptera</tp:taxon-name-part></tp:taxon-name><tp:taxon-name><tp:taxon-name-part taxon-name-part-type="family">Melolonthidae</tp:taxon-name-part></tp:taxon-name>). Revue Française d’Entomologie (1979)10: 25–29.</mixed-citation></ref><ref id="B10"><mixed-citation xmlns:xlink="http://www.w3.org/1999/xlink" xlink:type="simple"><person-group><name name-style="western"><surname>Hanski</surname><given-names>I</given-names></name><name name-style="western"><surname>Koivulehto</surname><given-names>H</given-names></name><name name-style="western"><surname>Cameron</surname><given-names>A</given-names></name><name name-style="western"><surname>Rahagalala</surname><given-names>P</given-names></name></person-group> (<year>2007</year>) <article-title>Deforestation and apparent extinctions of endemic forest beetles in Madagascar.</article-title><source>Biology Letters</source><volume>3</volume>: <fpage>344</fpage>–<lpage>347</lpage>. <ext-link xlink:type="simple" ext-link-type="doi" xlink:href="10.1098/rsbl.2007.0043">https://doi.org/10.1098/rsbl.2007.0043</ext-link></mixed-citation></ref><ref id="B35"><mixed-citation xmlns:xlink="http://www.w3.org/1999/xlink" xlink:type="simple"><person-group><name name-style="western"><surname>Rahagalala</surname><given-names>P</given-names></name><name name-style="western"><surname>Viljanen</surname><given-names>H</given-names></name><name name-style="western"><surname>Hottola</surname><given-names>J</given-names></name><name name-style="western"><surname>Hanski</surname><given-names>I</given-names></name></person-group> (<year>2009</year>) <article-title>Assemblages of dung beetles using cattle dung in Madagascar.</article-title><source>African Entomology</source><volume>17</volume>: <fpage>71</fpage>–<lpage>89</lpage>. <ext-link xlink:type="simple" ext-link-type="doi" xlink:href="10.4001/003.017.0109">https://doi.org/10.4001/003.017.0109</ext-link></mixed-citation></ref><ref id="B39"><mixed-citation xmlns:xlink="http://www.w3.org/1999/xlink" xlink:type="simple"><person-group><name name-style="western"><surname>Viljanen</surname><given-names>H</given-names></name><name name-style="western"><surname>Escobar</surname><given-names>F</given-names></name><name name-style="western"><surname>Hanski</surname><given-names>I</given-names></name></person-group> (<year>2010</year>) <article-title>Low local but high beta diversity of tropical forest dung beetles in Madagascar.</article-title><source>Global Ecology and Biogeography</source><volume>19</volume>: <fpage>886</fpage>–<lpage>894</lpage>. <ext-link xlink:type="simple" ext-link-type="doi" xlink:href="10.1111/j.1466-8238.2010.00552.x">https://doi.org/10.1111/j.1466-8238.2010.00552.x</ext-link></mixed-citation></ref><ref id="B13"><mixed-citation xmlns:xlink="http://www.w3.org/1999/xlink" xlink:type="simple"><person-group><name name-style="western"><surname>Knopp</surname><given-names>T</given-names></name><name name-style="western"><surname>Rahagalala</surname><given-names>P</given-names></name><name name-style="western"><surname>Miinala</surname><given-names>M</given-names></name><name name-style="western"><surname>Hanski</surname><given-names>I</given-names></name></person-group> (<year>2011</year>) <article-title>Current geographical ranges of Malagasy dung beetles are not delimited by large rivers.</article-title><source>Journal of Biogeography</source><volume>38</volume>: <fpage>1098</fpage>–<lpage>1108</lpage>. <ext-link xlink:type="simple" ext-link-type="doi" xlink:href="10.1111/j.1365-2699.2010.02463.x">https://doi.org/10.1111/j.1365-2699.2010.02463.x</ext-link></mixed-citation></ref><ref id="B24"><mixed-citation xmlns:xlink="http://www.w3.org/1999/xlink" xlink:type="simple"><person-group><name name-style="western"><surname>Morelli</surname><given-names>TL</given-names></name><name name-style="western"><surname>Smith</surname><given-names>AB</given-names></name><name name-style="western"><surname>Mancini</surname><given-names>AN</given-names></name><name name-style="western"><surname>Balko</surname><given-names>EA</given-names></name><name name-style="western"><surname>Borgerson</surname><given-names>C</given-names></name><name name-style="western"><surname>Dolch</surname><given-names>R</given-names></name><name name-style="western"><surname>Farris</surname><given-names>Z</given-names></name><name name-style="western"><surname>Federman</surname><given-names>S</given-names></name><name name-style="western"><surname>Golden</surname><given-names>CD</given-names></name><name name-style="western"><surname>Holmes</surname><given-names>SM</given-names></name><name name-style="western"><surname>Irwin</surname><given-names>M</given-names></name><name name-style="western"><surname>Jacobs</surname><given-names>RL</given-names></name><name name-style="western"><surname>Johnson</surname><given-names>S</given-names></name><name name-style="western"><surname>King</surname><given-names>T</given-names></name><name name-style="western"><surname>Lehman</surname><given-names>SM</given-names></name><name name-style="western"><surname>Louis</surname><given-names>EE</given-names></name><name name-style="western"><surname>Murphy</surname><given-names>A</given-names></name><name name-style="western"><surname>Randriahaingo</surname><given-names>HNT</given-names></name><name name-style="western"><surname>Randrianarimanana</surname><given-names>HLL</given-names></name><name name-style="western"><surname>Ratsimbazafy</surname><given-names>J</given-names></name><name name-style="western"><surname>Razafindratsima</surname><given-names>OH</given-names></name><name name-style="western"><surname>Baden</surname><given-names>AL</given-names></name></person-group> (<year>2020</year>) <article-title>The fate of Madagascar’s rainforest habitat.</article-title><source>Nature Climate Change</source><volume>10</volume>: <fpage>89</fpage>–<lpage>96</lpage>. <ext-link xlink:type="simple" ext-link-type="doi" xlink:href="10.1038/s41558-019-0647-x">https://doi.org/10.1038/s41558-019-0647-x</ext-link></mixed-citation></ref><ref id="B37"><mixed-citation xmlns:xlink="http://www.w3.org/1999/xlink" xlink:type="simple"><person-group><name name-style="western"><surname>Strasberg</surname><given-names>D</given-names></name><name name-style="western"><surname>Rouget</surname><given-names>M</given-names></name><name name-style="western"><surname>Richardson</surname><given-names>DM</given-names></name><name name-style="western"><surname>Baret</surname><given-names>S</given-names></name><name name-style="western"><surname>Dupont</surname><given-names>J</given-names></name><name name-style="western"><surname>Cowling</surname><given-names>RM</given-names></name></person-group> (<year>2005</year>) <article-title>An assessment of habitat diversity and transformation on Réunion Island (Mascarene Islands, Indian Ocean) as a basis for identifying broad-scale conservation priorities.</article-title><source>Biodiversity &amp; Conservation</source><volume>14</volume>: <fpage>3015</fpage>–<lpage>3032</lpage>. <ext-link xlink:type="simple" ext-link-type="doi" xlink:href="10.1007/s10531-004-0258-2">https://doi.org/10.1007/s10531-004-0258-2</ext-link></mixed-citation></ref><ref id="B16"><mixed-citation xmlns:xlink="http://www.w3.org/1999/xlink" xlink:type="simple"><person-group><name name-style="western"><surname>Lagabrielle</surname><given-names>E</given-names></name><name name-style="western"><surname>Rouget</surname><given-names>M</given-names></name><name name-style="western"><surname>Le Bourgeois</surname><given-names>T</given-names></name><name name-style="western"><surname>Payet</surname><given-names>K</given-names></name><name name-style="western"><surname>Durieux</surname><given-names>L</given-names></name><name name-style="western"><surname>Baret</surname><given-names>S</given-names></name><name name-style="western"><surname>Dupont</surname><given-names>J</given-names></name><name name-style="western"><surname>Strasberg</surname><given-names>D</given-names></name></person-group> (<year>2011</year>) <article-title>Integrating conservation, restoration and land-use planning in islands – an illustrative case study in Réunion Island (Western Indian Ocean).</article-title><source>Landscape and Urban Planning</source><volume>101</volume>: <fpage>120</fpage>–<lpage>130</lpage>. <ext-link xlink:type="simple" ext-link-type="doi" xlink:href="10.1016/j.landurbplan.2011.02.004">https://doi.org/10.1016/j.landurbplan.2011.02.004</ext-link></mixed-citation></ref><ref id="B26"><mixed-citation xmlns:xlink="http://www.w3.org/1999/xlink" xlink:type="simple"><person-group><name name-style="western"><surname>Paulian</surname><given-names>R</given-names></name></person-group> (<year>1939</year>) <article-title>Quelques nouvelles espèces de coléoptères lamellicornes coprophages.</article-title><source>Bulletin de la Société Entomologique de France</source><volume>44</volume>: <fpage>68</fpage>–<lpage>74</lpage>.</mixed-citation></ref><ref id="B40"><mixed-citation xmlns:xlink="http://www.w3.org/1999/xlink" xlink:type="simple"><person-group><name name-style="western"><surname>Vinson</surname><given-names>JFRES</given-names></name></person-group> (<year>1939</year>) <article-title>On the occurence of two species of <italic><tp:taxon-name><tp:taxon-name-part taxon-name-part-type="genus">Sisyphus</tp:taxon-name-part></tp:taxon-name></italic> in Mauritius with description of a new species and the description of a new <italic><tp:taxon-name><tp:taxon-name-part taxon-name-part-type="genus">Adoretus</tp:taxon-name-part></tp:taxon-name></italic> from Reunion (<tp:taxon-name><tp:taxon-name-part taxon-name-part-type="order">Coleoptera</tp:taxon-name-part></tp:taxon-name>: <tp:taxon-name><tp:taxon-name-part taxon-name-part-type="family">Scarabaeidae</tp:taxon-name-part></tp:taxon-name>).</article-title><source>Proceedings of the Royal Entomological Society of London B</source><volume>8</volume>: <fpage>33</fpage>–<lpage>38</lpage>. <ext-link xlink:type="simple" ext-link-type="doi" xlink:href="10.1111/j.1365-3113.1939.tb01276.x">https://doi.org/10.1111/j.1365-3113.1939.tb01276.x</ext-link></mixed-citation></ref><ref id="B41"><mixed-citation xmlns:xlink="http://www.w3.org/1999/xlink" xlink:type="simple"><person-group><name name-style="western"><surname>Vinson</surname><given-names>JFRES</given-names></name></person-group> (<year>1946</year>) <article-title>On <italic><tp:taxon-name><tp:taxon-name-part taxon-name-part-type="genus">Nesosysiphus</tp:taxon-name-part></tp:taxon-name></italic>, a new genus of coprine beetles from Mauritius.</article-title><source>Proceedings of the Royal Entomological Society of London B</source><volume>15</volume>: <fpage>89</fpage>–<lpage>96</lpage>. <ext-link xlink:type="simple" ext-link-type="doi" xlink:href="10.1111/j.1365-3113.1946.tb00830.x">https://doi.org/10.1111/j.1365-3113.1946.tb00830.x</ext-link></mixed-citation></ref><ref id="B42"><mixed-citation xmlns:xlink="http://www.w3.org/1999/xlink" xlink:type="simple"><person-group><name name-style="western"><surname>Vinson</surname><given-names>JFRES</given-names></name></person-group> (<year>1958</year>) <article-title>Catalogue of the <tp:taxon-name><tp:taxon-name-part taxon-name-part-type="order">Coleoptera</tp:taxon-name-part></tp:taxon-name> of Mauritius and Rodriguez. Part 2.</article-title><source>The Mauritius Institute Bulletin</source><volume>4</volume>: <fpage>1</fpage>–<lpage>73</lpage>.</mixed-citation></ref><ref id="B33"><mixed-citation xmlns:xlink="http://www.w3.org/1999/xlink" xlink:type="simple"><person-group><name name-style="western"><surname>Poussereau</surname><given-names>J</given-names></name><name name-style="western"><surname>Jelínek</surname><given-names>J</given-names></name><name name-style="western"><surname>Audisio</surname><given-names>P</given-names></name></person-group> (<year>2011</year>) <article-title>A new species of <italic><tp:taxon-name><tp:taxon-name-part taxon-name-part-type="genus">Amystrops</tp:taxon-name-part></tp:taxon-name></italic> Reitter, 1875, and an updated checklist of the <tp:taxon-name><tp:taxon-name-part taxon-name-part-type="family">Nitidulidae</tp:taxon-name-part></tp:taxon-name> from Réunion Island (<tp:taxon-name><tp:taxon-name-part taxon-name-part-type="order">Coleoptera</tp:taxon-name-part></tp:taxon-name>).</article-title><source>Bulletin de la Société Entomologique de France</source><volume>116</volume>: <fpage>421</fpage>–<lpage>428</lpage>.</mixed-citation></ref><ref id="B32"><mixed-citation xmlns:xlink="http://www.w3.org/1999/xlink" xlink:type="simple"><person-group><name name-style="western"><surname>Poussereau</surname><given-names>J</given-names></name></person-group> (<year>2014</year>) <article-title>Mise à jour du catalogue des <tp:taxon-name><tp:taxon-name-part taxon-name-part-type="family">Anthribidae</tp:taxon-name-part></tp:taxon-name> de l’Île de Réunion (<tp:taxon-name><tp:taxon-name-part taxon-name-part-type="order">Coleoptera</tp:taxon-name-part></tp:taxon-name>, <tp:taxon-name><tp:taxon-name-part taxon-name-part-type="superfamily">Curculionoidea</tp:taxon-name-part></tp:taxon-name>).</article-title><source>Bulletin de la Société Entomologique de France</source><volume>119</volume>: <fpage>109</fpage>–<lpage>112</lpage>.</mixed-citation></ref><ref id="B43"><mixed-citation xmlns:xlink="http://www.w3.org/1999/xlink" xlink:type="simple"><person-group><name name-style="western"><surname>Wanat</surname><given-names>M</given-names></name><name name-style="western"><surname>Poussereau</surname><given-names>J</given-names></name></person-group> (<year>2019</year>) <article-title><italic><tp:taxon-name><tp:taxon-name-part taxon-name-part-type="genus">Mascarapion</tp:taxon-name-part></tp:taxon-name></italic>, a new genus of the <tp:taxon-name><tp:taxon-name-part taxon-name-part-type="subfamily">Apioninae</tp:taxon-name-part></tp:taxon-name> (<tp:taxon-name><tp:taxon-name-part taxon-name-part-type="order">Coleoptera</tp:taxon-name-part></tp:taxon-name>, <tp:taxon-name><tp:taxon-name-part taxon-name-part-type="superfamily">Curculionoidea</tp:taxon-name-part></tp:taxon-name>) from the Mascarene Islands.</article-title><source>Zootaxa</source><volume>4615</volume>: <fpage>343</fpage>–<lpage>350</lpage>. <ext-link xlink:type="simple" ext-link-type="doi" xlink:href="10.11646/zootaxa.4615.2.6">https://doi.org/10.11646/zootaxa.4615.2.6</ext-link></mixed-citation></ref><ref id="B15"><mixed-citation xmlns:xlink="http://www.w3.org/1999/xlink" xlink:type="simple"><person-group><name name-style="western"><surname>Lacroix</surname><given-names>M</given-names></name><name name-style="western"><surname>Poussereau</surname><given-names>J</given-names></name></person-group> (<year>2019</year>) <source>Les Scarabéides de Réunion.</source><publisher-name>Orphie</publisher-name>, <publisher-loc>Réunion</publisher-loc>, <size units="page">383 pp</size>.</mixed-citation></ref><ref id="B38"><mixed-citation xmlns:xlink="http://www.w3.org/1999/xlink" xlink:type="simple"><person-group><name name-style="western"><surname>Vences</surname><given-names>M</given-names></name><name name-style="western"><surname>Vieites</surname><given-names>DR</given-names></name><name name-style="western"><surname>Glaw</surname><given-names>F</given-names></name><name name-style="western"><surname>Brinkmann</surname><given-names>H</given-names></name><name name-style="western"><surname>Kosuch</surname><given-names>J</given-names></name><name name-style="western"><surname>Veith</surname><given-names>M</given-names></name><name name-style="western"><surname>Meyer</surname><given-names>A</given-names></name></person-group> (<year>2003</year>) <article-title>Multiple overseas dispersal in amphibians.</article-title><source>Proceedings of the Royal Society of London – Series B: Biological Sciences</source><volume>270</volume>: <fpage>2435</fpage>–<lpage>2442</lpage>. <ext-link xlink:type="simple" ext-link-type="doi" xlink:href="10.1098/rspb.2003.2516">https://doi.org/10.1098/rspb.2003.2516</ext-link></mixed-citation></ref><ref id="B46"><mixed-citation xmlns:xlink="http://www.w3.org/1999/xlink" xlink:type="simple"><person-group><name name-style="western"><surname>Yoder</surname><given-names>AD</given-names></name><name name-style="western"><surname>Nowak</surname><given-names>MD</given-names></name></person-group> (<year>2006</year>) <article-title>Has vicariance or dispersal been the predominant biogeographic force in Madagascar? Only time will tell.</article-title><source>Annual Review of Ecology, Evolution, and Systematics</source><volume>37</volume>: <fpage>405</fpage>–<lpage>431</lpage>. <ext-link xlink:type="simple" ext-link-type="doi" xlink:href="10.1146/annurev.ecolsys.37.091305.110239">https://doi.org/10.1146/annurev.ecolsys.37.091305.110239</ext-link></mixed-citation></ref><ref id="B11"><mixed-citation xmlns:xlink="http://www.w3.org/1999/xlink" xlink:type="simple"><person-group><name name-style="western"><surname>Harmon</surname><given-names>LJ</given-names></name><name name-style="western"><surname>Melville</surname><given-names>J</given-names></name><name name-style="western"><surname>Larson</surname><given-names>A</given-names></name><name name-style="western"><surname>Losos</surname><given-names>JB</given-names></name></person-group> (<year>2008</year>) <article-title>The role of geography and ecological opportunity in the diversification of day geckos (<italic><tp:taxon-name><tp:taxon-name-part taxon-name-part-type="genus">Phelsuma</tp:taxon-name-part></tp:taxon-name></italic>).</article-title><source>Systematic Biology</source><volume>57</volume>: <fpage>562</fpage>–<lpage>573</lpage>. <ext-link xlink:type="simple" ext-link-type="doi" xlink:href="10.1080/10635150802304779">https://doi.org/10.1080/10635150802304779</ext-link></mixed-citation></ref><ref id="B4"><mixed-citation xmlns:xlink="http://www.w3.org/1999/xlink" xlink:type="simple"><person-group><name name-style="western"><surname>Buerki</surname><given-names>S</given-names></name><name name-style="western"><surname>Devey</surname><given-names>DS</given-names></name><name name-style="western"><surname>Callmander</surname><given-names>MW</given-names></name><name name-style="western"><surname>Phillipson</surname><given-names>PB</given-names></name><name name-style="western"><surname>Forest</surname><given-names>F</given-names></name></person-group> (<year>2013</year>) <article-title>Spatio-temporal history of the endemic genera of Madagascar.</article-title><source>Botanical Journal of the Linnean Society</source><volume>171</volume>: <fpage>304</fpage>–<lpage>329</lpage>. <ext-link xlink:type="simple" ext-link-type="doi" xlink:href="10.1111/boj.12008">https://doi.org/10.1111/boj.12008</ext-link></mixed-citation></ref><ref id="B5"><mixed-citation xmlns:xlink="http://www.w3.org/1999/xlink" xlink:type="simple"><person-group><name name-style="western"><surname>Bukontaite</surname><given-names>R</given-names></name><name name-style="western"><surname>Ranarilalatiana</surname><given-names>T</given-names></name><name name-style="western"><surname>Randriamihaja</surname><given-names>JH</given-names></name><name name-style="western"><surname>Bergsten</surname><given-names>J</given-names></name></person-group> (<year>2015</year>) In or out-of-Madagascar? Colonization patterns for large-bodied diving beetles (<tp:taxon-name><tp:taxon-name-part taxon-name-part-type="order">Coleoptera</tp:taxon-name-part></tp:taxon-name>: <tp:taxon-name><tp:taxon-name-part taxon-name-part-type="family">Dytiscidae</tp:taxon-name-part></tp:taxon-name>). PLoS ONE 10: e0120777. <ext-link xlink:type="simple" ext-link-type="doi" xlink:href="10.1371/journal.pone.0120777">https://doi.org/10.1371/journal.pone.0120777</ext-link></mixed-citation></ref><ref id="B3"><mixed-citation xmlns:xlink="http://www.w3.org/1999/xlink" xlink:type="simple"><person-group><name name-style="western"><surname>Bradler</surname><given-names>S</given-names></name><name name-style="western"><surname>Cliquennois</surname><given-names>N</given-names></name><name name-style="western"><surname>Buckley</surname><given-names>TR</given-names></name></person-group> (<year>2015</year>) Single origin of the Mascarene stick insects: ancient radiation on sunken islands? BMC Evolutionary Biology 15: 1–10. <ext-link xlink:type="simple" ext-link-type="doi" xlink:href="10.1186/s12862-015-0478-y">https://doi.org/10.1186/s12862-015-0478-y</ext-link></mixed-citation></ref><ref id="B12"><mixed-citation xmlns:xlink="http://www.w3.org/1999/xlink" xlink:type="simple"><person-group><name name-style="western"><surname>Kehlmaier</surname><given-names>C</given-names></name><name name-style="western"><surname>Graciá</surname><given-names>E</given-names></name><name name-style="western"><surname>Campbell</surname><given-names>PD</given-names></name><name name-style="western"><surname>Hofmeyr</surname><given-names>MD</given-names></name><name name-style="western"><surname>Schweiger</surname><given-names>S</given-names></name><name name-style="western"><surname>Martínez-Silvestre</surname><given-names>A</given-names></name><name name-style="western"><surname>Joyce</surname><given-names>W</given-names></name><name name-style="western"><surname>Fritz</surname><given-names>U</given-names></name></person-group> (<year>2019</year>) Ancient mitogenomics clarifies radiation of extinct Mascarene giant tortoises (<italic><tp:taxon-name><tp:taxon-name-part taxon-name-part-type="genus">Cylindraspis</tp:taxon-name-part></tp:taxon-name></italic> spp.). Scientific Reports 9: e17487. <ext-link xlink:type="simple" ext-link-type="doi" xlink:href="10.1038/s41598-019-54019-y">https://doi.org/10.1038/s41598-019-54019-y</ext-link></mixed-citation></ref><ref id="B34"><mixed-citation xmlns:xlink="http://www.w3.org/1999/xlink" xlink:type="simple"><person-group><name name-style="western"><surname>Przybyłowicz</surname><given-names>Ł</given-names></name><name name-style="western"><surname>Wiorek</surname><given-names>M</given-names></name><name name-style="western"><surname>Przystałkowska</surname><given-names>A</given-names></name><name name-style="western"><surname>Wahlberg</surname><given-names>N</given-names></name></person-group> (<year>2021</year>) <article-title>Alone on an island: the reassessment of an enigmatic species of Handmaiden Moth (<tp:taxon-name><tp:taxon-name-part taxon-name-part-type="order">Lepidoptera</tp:taxon-name-part></tp:taxon-name>, <tp:taxon-name><tp:taxon-name-part taxon-name-part-type="family">Erebidae</tp:taxon-name-part></tp:taxon-name>) endemic to Mauritius.</article-title><source>Zoologica Scripta</source><volume>50</volume>: <fpage>1</fpage>–<lpage>17</lpage>. <ext-link xlink:type="simple" ext-link-type="doi" xlink:href="10.1111/zsc.12508">https://doi.org/10.1111/zsc.12508</ext-link></mixed-citation></ref><ref id="B1"><mixed-citation xmlns:xlink="http://www.w3.org/1999/xlink" xlink:type="simple"><person-group><name name-style="western"><surname>Agnarsson</surname><given-names>I</given-names></name><name name-style="western"><surname>Kuntner</surname><given-names>M</given-names></name></person-group> (<year>2012</year>) <article-title>The generation of a biodiversity hotspot: biogeography and phylogeography of the western Indian Ocean islands.</article-title> In: <person-group><name name-style="western"><surname>Anamthawat-Jónsson</surname><given-names>K</given-names></name></person-group> (<role>Ed.</role>) <issue-title>Current Topics in Phylogenetics and Phylogeography of Terrestrial and Aquatic Systems.</issue-title><source>InTech, London</source>, <fpage>33</fpage>–<lpage>82</lpage>. <ext-link xlink:type="simple" ext-link-type="doi" xlink:href="10.5772/38958">https://doi.org/10.5772/38958</ext-link></mixed-citation></ref></ref-list></tp:taxon-treatment>
